# Supplementary material for: Validation, Reliability, and Responsiveness Outcomes of Kinematic Assessment with an RGB-D Camera to Analyze Movement in Subacute and Chronic Low Back Pain
Source: Sensors (Basel). 2020 Jan 27;20(3):689. doi: 10.3390/s20030689 (PMC7038379; doi:10.3390/s20030689)
Supplement: Supplementary file 1 [file sensors-20-00689-s001.zip]

Archive with 2 entries (2 files):
- database_cameraLBP.xlsx
- __MACOSX/._database_cameraLBP.xlsx
