# Supplementary material for: Validation, Reliability, and Responsiveness Outcomes of Kinematic Assessment with an RGB-D Camera to Analyze Movement in Subacute and Chronic Low Back Pain
Source: Sensors (Basel). 2020 Jan 27;20(3):689. doi: 10.3390/s20030689 (PMC7038379; doi:10.3390/s20030689)
Supplement: Supplementary file 1 [file sensors-20-00689-s001.zip › database_cameraLBP.xlsx]

## Sheet: Hoja1
First measurment
id	edad	genre	height	weight	bmi	rmq	eq5d	eq vas	sf12 physical	sf12 mental	stairs-rep	stairs-dis-IMU3	stairs-dis-CAM1	stairs-dis-CAM2	stairs-dis-CAM3	stairs-acc-IMU3	stairs-acc-CAM1	stairs-acc-CAM2	stairs-acc-CAM3	stairs-vel-IMU3	stairs-vel-CAM1	stairs-vel-CAM2	stairs-vel-CAM3	stairs-time-IMU3	stairs-time-CAM1	stairs-time-CAM2	stairs-time-CAM3	bend-rep	bend-dis-IMU3	bend-dis-CAM1	bend-dis-CAM2	bend-dis-CAM3	bend-acc-IMU3	bend-acc-CAM1	bend-acc-CAM2	bend-acc-CAM3	bend-vel-IMU3	bend-vel-CAM1	bend-vel-CAM2	bend-vel-CAM3	bend-time-IMU3	bend-time-CAM1	bend-time-CAM2	bend-time-CAM3	reach-rep	reach-dis-IMU3	reach-dis-CAM1	reach-dis-CAM2	reach-dis-CAM3
1	57	1	163	75	28.23	14	0.66	40	30.2	31.8	3	7.17	8.35	20.58	16.98	0.26	0.76	1.12	0.87	1.45	1.61	4.14	3.41	4.96	5.17	4.97	4.97	2	75.81	102.24	104.84	104.84	1.33	0.38	0.33	0.35	8.66	10.01	14.41	12	8.75	10.21	7.27	8.74	6	7.01	5.23	11	7.76
2	34	0	181	80	24.42	11	0.63	65	42.38	49.38	6	9.76	13.75	13.07	13.72	0.43	0.68	0.77	0.75	3.04	3.97	4.16	4.26	3.21	3.46	3.14	3.22	9	67.91	73.35	68.09	65.18	1.25	0.84	0.91	1	34.9	31.86	34.79	32.09	2.47	3	2.5	2.48	11	6.51	5.18	5.26	4.99
3	52	0	178	90	28.41	4	0.47	50	38.98	41.49	8	6.82	12	12.74	10.45	0.47	0.67	1.26	1.1	3.1	6.78	6.16	4.75	2.2	1.77	2.07	2.2	15	85.53	86.39	81.44	81.44	1.35	1	1.34	1.14	77.75	52.84	84.13	73.97	1.1	1.64	0.97	1.1	16	6.37	2.1	5.89	3.9
4	55	1	156	68	27.94	11	0.27	40	40.27	39.1	11	6.92	12.22	12.78	10.45	0.47	0.69	1.27	1.07	3.13	6.43	6.18	4.75	2.21	1.9	2.07	2.2	8	34.71	55.6	26.41	26.41	0.95	0.93	0.97	0.89	22.84	19.37	19.78	17.21	1.52	2.87	1.34	1.54	9	5.83	2.5	3.31	1.48
5	42	0	186	89	25.73	20	0.11	40	18.79	50.87	5	8.44	26.06	23.47	25.54	0.39	1.16	0.58	1	2.91	8.58	6.96	8.8	2.9	3.04	3.37	2.9	3	38.24	44.07	36.78	36.78	0.6	0.25	0.32	0.19	10.34	7.77	5.74	9.93	3.7	5.67	6.41	3.7	7	7.71	1.98	4.2	6.5
6	36	1	176	60	19.37	20	0.23	40	39.45	39.89	2	13.13	8.01	8.59	8.3	0.35	1.18	0.57	0.88	1.76	1.01	1.23	1.11	7.46	7.94	7.01	7.48	2	87.66	91.89	89.03	90.46	1.22	1.14	0.22	0.68	12.2	11.77	13.54	12.58	7.18	7.81	6.57	7.19	4	8.65	4.03	6.24	4.58
7	64	0	176	76	24.54	11	0.47	70	40.52	43.78	6	17.83	32.3	3.6	10.63	0.63	0.83	0.31	0.54	5.49	12.25	1.66	3.28	3.25	2.64	2.17	3.24	4	94.31	72.13	44.43	44.43	1.19	0.49	1	0.93	25.3	18.01	11.89	11.89	3.73	4	3.74	3.74	6	10.42	1.75	3.57	3.85
8	27	1	178	77	24.3	9	0.73	40	42.85	48.77	6	11.33	18.68	13.59	9.05	0.32	0.6	0.67	0.35	4.24	6.99	5.09	3.39	2.67	2.67	2.67	2.67	11	71.65	59.86	41.7	41.7	1.62	1.89	1.67	1.91	65.14	41.71	48.04	39.04	1.1	1.44	0.87	1.07	11	7.27	11.21	4.79	3.27
9	59	1	162	64	24.39	6	0.66	30	26.49	45.2	4	10.89	13.85	8.88	5.36	0.36	0.55	0.65	0.95	4.64	4.24	2.56	2.26	2.35	3.27	3.47	2.37	11	66.2	80.52	75.31	75.31	1.48	1.33	1.94	1.47	53.39	57.43	68.4	60.98	1.24	1.4	1.1	1.24	10	12.25	13.59	3.87	7.09
10	50	0	186	74	21.39	6	0.73	60	41.41	37.2	6	9.83	2.82	7.84	7	0.38	0.29	0.56	0.2	4.78	2.06	4.27	3.38	2.06	1.37	1.84	2.07	4	85.07	79.67	94.5	94.5	0.94	0.55	0.52	1.02	25.55	19.25	24.63	28.32	3.33	4.14	3.84	3.34	6	18.64	1.43	5.41	15.75
11	41	1	159	68	26.9	2	0.82	60	37.08	51.01	5	11.22	24.28	15.32	2.34	0.42	1.12	1.29	1.29	4.11	7	5.22	0.86	2.73	3.47	2.94	2.74	6	92.79	98.26	100.25	100.25	1.51	0.39	0.46	1.16	40.01	45.3	34.53	43.55	2.32	2.17	2.9	2.3	7	5.41	9.3	11.83	5.88
12	43	0	172	82	27.72	15	0.66	55	39.47	49.11	6	8.76	1.81	7.6	6.04	0.39	0.53	0.33	0.85	3.19	0.72	2.85	2.21	2.75	2.5	2.67	2.74	8	67.91	73.35	68.09	65.18	1.25	0.84	0.91	1	34.9	31.86	34.79	32.09	2.47	3	2.5	2.48	8	4.53	7.16	4.09	2.36
13	63	0	180	82	25.31	15	0.14	65	42.54	37.63	4	10.51	17.22	15.31	15.74	0.5	0.47	0.67	0.53	3.08	4.73	5.1	4.62	3.41	3.64	3	3.4	7	65.24	74.96	67.91	1.42	0.39	0.42	0.55	0.55	44.68	40.1	36.34	0.97	1.46	1.87	1.87	1.47	7	6.31	18.04	5.3	10.39
14	62	0	168	84	29.76	12	0.59	70	40.87	35.34	3	20.67	15.1	22.42	44.71	0.74	0.52	0.82	0.63	5.99	3.43	7.22	13.01	3.45	4.41	3.1	3.44	6	62.73	84.49	76.31	76.31	1.46	0.49	0.44	0.41	25.3	23.66	36.88	30.91	2.48	3.57	2.07	2.47	10	4.16	0.47	0.75	1.46
15	64	0	172	80	27.04	16	0.32	75	35.26	46.18	5	10.72	25.11	9.22	12.9	0.38	0.71	0.98	0.33	4.45	6.54	3.1	5.37	2.41	3.84	2.97	2.4	9	47.24	90.66	39.89	39.89	0.81	0.61	0.64	0.64	31.92	42.44	22.99	27.18	1.48	2.14	1.74	1.47	13	3.83	3.62	2.46	4.8
16	55	0	173	90	30.07	4	0.64	80	50.31	34.8	5	10.46	17.88	8.44	7.68	0.43	0.58	0.39	0.41	3.86	6.09	3.12	2.84	2.71	2.94	2.7	2.7	8	68.9	61.35	74.19	74.19	1.41	0.86	0.91	1.18	37.88	40.85	44.48	40.43	1.82	1.5	1.67	1.84	8	7.2	2.18	3.44	0.76
17	65	1	162	95	36.2	6	0.5	80	45.47	36.23	4	11.43	11.08	16.07	18.66	0.45	0.35	0.89	0.86	3.19	2.94	5.02	5.22	3.59	3.77	3.2	3.57	10	44.8	61.5	59.24	59.24	1.11	0.68	0.91	1	24.36	31.23	41.28	32.28	1.84	1.97	1.44	1.84	10	6.07	3.15	12.03	2.62
18	21	0	177	62	19.79	23	0.03	50	30.82	24.83	7	8.31	12.6	8.06	9.99	0.47	0.47	0.8	0.79	3.66	5.1	3.22	4.4	2.27	2.47	2.5	2.27	12	68.9	61.35	74.19	74.19	1.41	0.86	0.91	1.18	37.88	40.85	44.48	40.43	1.82	1.5	1.67	1.84	13	8.06	1.62	2.32	1.4
19	48	0	168	77	27.28	14	0.66	70	39.92	47.53	4	10.6	15.4	5.15	9.9	0.44	0.87	0.91	1.07	2.23	2.38	1.33	2.09	4.75	6.47	3.87	4.74	6	45.74	74.82	57.81	57.81	1.15	0.68	0.6	0.9	19.47	32.03	26.25	24.4	2.35	2.34	2.2	2.37	6	14.29	1.78	2.09	3.2
20	55	1	150	58	25.78	10	0.59	72	37.58	42.1	6	7.68	27.81	34.78	11.26	0.47	0.6	0.58	0.67	2.71	8.42	13.9	3.97	2.84	3.3	2.5	2.84	9	52.45	74.7	72.64	72.64	1.68	0.86	1.28	1.44	37.46	43.05	48.36	51.81	1.4	1.74	1.5	1.4	11	4.07	3.23	6.9	6.82
22	46	0	176	70	22.6	18	0.19	40	21.96	34.47	4	7.84	5.27	10.58	25.28	0.32	0.3	0.76	0.58	1.9	1.53	2.46	6.11	4.13	3.44	4.31	4.14	4	78.26	99.13	103.49	105.24	1.52	0.63	0.77	0.62	22.76	30.31	28.45	30.62	3.44	3.27	3.64	3.44	3	1.3	3.05	2.54	2.26
23	31	1	163	49	18.44	8	0.76	85	47.99	44.76	8	6.44	8.64	2.29	2.62	0.53	0.75	0.74	0.99	2.1	3.01	0.69	0.85	3.06	2.87	3.3	3.07	8	82.63	71.21	74.34	74.34	1.57	1.17	0.97	1.08	44.93	33.88	40.51	40.51	1.84	2.1	1.84	1.84	10	2.98	3.02	3.72	2.77
24	21	1	170	61	21.11	2	0.66	55	52.71	24.41	5	9.31	6.17	21.12	19.5	0.32	0.89	0.82	0.8	3.07	2.23	7.91	6.42	3.03	2.77	2.67	3.04	9	89.87	79.14	57.31	57.31	1.16	0.98	1.05	1.27	62.02	45.61	35.05	39.04	1.45	1.74	1.64	1.47	12	2.41	4.21	2.44	0.31
25	50	1	177	70	22.34	10	0.76	60	41.81	38.33	6	9.37	5.73	8.8	6.51	0.45	0.58	0.79	0.78	3.94	2.29	4.32	2.75	2.38	2.5	2.04	2.37	7	69.37	75.64	72.9	72.9	1.53	0.99	1.02	1.08	36.92	31.05	39	38.33	1.88	2.44	1.87	1.9	13	6.4	3.81	5.52	7.56
26	40	0	182	76	22.94	18	0.63	35	28.44	32.31	6	3.31	7.58	8.39	7.13	0.41	0.39	0.84	0.66	1.22	2.19	3.07	2.6	2.72	3.47	2.74	2.74	7	72.56	68.62	74.47	74.47	1.12	0.4	0.78	0.52	30.89	18.87	29.37	31.44	2.35	3.64	2.54	2.37	9	4.63	7.86	11.47	9.76
27	45	1	165	52	19.1	10	0.56	65	31.56	37.7	6	4.55	5.08	7.8	5.85	0.33	0.65	0.68	0.72	2.09	2.54	3.65	2.7	2.18	2	2.14	2.17	6	82.27	79.16	76.73	76.73	1.25	1.25	1.8	1.2	47.58	40.2	48.93	44.22	1.73	1.97	1.57	1.74	12	2.81	6.72	8.42	9.33
28	32	0	175	75	24.49	8	0.22	65	33.39	39.14	3	6.7	7.65	8.02	10.21	0.44	0.77	0.53	0.57	1.78	2.03	1.95	2.71	3.77	3.77	4.1	3.77	4	83.68	76.1	96.53	96.53	1.33	1.12	0.98	1.2	31.71	28.15	30.77	36.62	2.64	2.7	3.14	2.64	10	5.51	4.98	2.21	4.16
29	49	1	171	86	29.41	24	0.14	30	31.09	33.32	4	9.69	25.63	33.04	47.02	0.37	0.77	0.69	0.74	2.74	4.36	9.08	13.29	3.53	5.87	3.64	3.54	9	15.39	20.91	14.29	0.92	0.91	0.71	0.84	0.84	8.85	9.64	8.92	0.53	1.74	2.17	1.6	1.74	10	5.84	7.95	2.21	4.39
30	34	1	170	49	16.96	8	0.22	60	24.57	43.94	5	10.65	15.08	13.38	13.49	0.53	1.08	1.45	1.06	3.66	4.81	4.13	4.6	2.91	3.14	3.24	2.94	8	78.46	70.74	71.22	71.22	1.75	1.76	1.64	2.34	56.08	44.16	50.8	50.8	1.4	1.6	1.4	1.4	12	5.24	10.14	12.38	7.29
31	35	1	175	57	18.61	14	0.56	60	31.24	35.89	4	12.5	9.2	10.92	17.25	0.43	0.4	0.5	0.6	2.77	2.28	2.92	3.8	4.52	4.04	3.74	4.54	5	71.45	84.53	83.72	83.72	1.39	0.7	0.6	0.46	23.13	30.9	29.87	26.98	3.09	2.74	2.8	3.1	12	3.73	3.91	2.26	2.99
Second measurement
id	GPE	genre	stairs-dis-CAM	stairs-acc-CAM	stairs-vel-CAM	stairs-time-CAM	bend-dis-CAM	bend-acc-CAM	bend-vel-CAM	bend-time-CAM	reach-dis-CAM	reach-acc-CAM	reach-vel-CAM	reach-time-CAM	LTS-dis-CAM	LTS-acc-CAM	LTS-vel-CAM	LTS-time-CAM	STS-dis-CAM	STS-acc-CAM	STS-vel-CAM	STS-time-CAM	sock-dis-CAM	sock-acc-CAM	sock-vel-CAM	sock-time-CAM	TUGab-dis-CAM	TUGab-acc-CAM	TUGab-vel-CAM	TUGab-time-CAM	TUGbc-dis-CAM	TUGbc-acc-CAM	TUGbc-vel-CAM	TUGbc-time-CAM	TUGcd-dis-CAM	TUGcd-acc-CAM	TUGcd-vel-CAM	TUGcd-time-CAM	TUGde-dis-CAM	TUGde-acc-CAM	TUGde-vel-CAM	TUGde-time-CAM
1	3	1	8.84	1.16	2.24	3.94	93.04	0.39	19.91	4.67	10.12	0.58	5.14	1.97					41.02	0.49	10.6	3.87	57.03	0.25	9.19	6.21	20.88	1.16	10.09	2.07	18.4	6.25	5.68	3.24	29.46	5.97	6.26	4.71	20.35	0.88	7.26	2.8
2	2	0	10.26	0.61	4.33	2.37	95.86	2.19	56.32	1.7	1.5	0.41	1.45	1.03	17.72	1.4	4.96	3.57	21.65	1.55	12.48	1.74	59.6	1.44	25.16	2.37	34.4	2.2	17.78	1.94	25.34	1.07	14.33	1.77	146.74	5.67	93.58	1.57	47.34	2.9	16.69	2.84
3	2	0	22.38	1.51	7.21	3.1	63.65	1.5	73.33	0.87	4.89	0.33	2.65	1.84	118.87	7.32	45.67	2.6	21.52	1.91	16.54	1.3	22.89	0.19	7.62	3	22.73	1.63	14.76	1.54	21.57	1.09	14.77	1.46	39.08	3.87	17.84	2.19	60.1	4.64	35.56	1.69
4	1	1	30.65	1.49	8.06	3.8	27	0.84	18.82	1.44	16.02	1.38	9.8	1.64	174.87	1.38	31.76	5.51	40.16	1.32	16.26	2.47	16.06	0.19	6.68	2.4	30.35	1.94	14.21	2.14	16.96	1.54	6.69	2.54	27.66	1.41	7.21	3.84	38.84	2.1	11.19	3.47
5	3	0	18.84	0.43	3.53	5.34	67.24	0.98	5.81	11.58	0.32	0.07	0.13	2.4					55.69	0.78	7.59	7.34	16.51	0.36	1.57	10.5	56.86	0.99	12	4.74	16.98	0.81	2.4	7.07	63.25	1.72	7.1	8.91	44.56	0.55	5.99	7.44
6	6	1	13.53	0.5	2.07	6.54	82.88	0.86	11.42	7.26	3.45	0.26	1	3.44					54.95	0.49	6.02	9.13	41.75	0.51	5.4	7.73	29.06	0.79	6.6	4.41	9.17	0.93	2.25	4.07	33.38	1.57	5.32	6.27	64.92	1.24	11.12	5.84
7	3	0	9.65	1.2	2.98	3.24	109.4	0.74	44.31	2.47	6.86	0.29	2.14	3.2	92.72	1.04	13.62	6.81	62.65	1.62	19.35	3.24	54.72	0.93	10.38	5.27	67.78	1.4	11.67	5.81	7.58	1.03	4.37	1.74	69.21	1.67	20.33	3.4	106.45	9.55	2.08	51.22
8	2	1	11.46	0.94	2.52	4.54	61.51	1.35	49.81	1.24	14.05	0.12	11.37	1.24	27.73	2.48	6.7	4.14	20.7	1.5	13.49	1.54	32.3	0.2	8.07	4	14.85	2.03	6.01	2.47	29.74	1.48	18.97	1.57	7.49	1.27	4.01	1.87	36.04	2.8	15.21	2.37
9	2	1	8.38	0.52	3.35	2.5	78.52	1.57	61.92	1.27	2.14	0.49	1.78	1.2	203.26	3.83	29.43	6.91	28.25	2.09	15.12	1.87	21.73	1.1	2.89	7.51	37.64	2.12	19.12	1.97	9.59	0.88	4.23	2.27	6.5	1.85	3	2.17	28.68	2.14	8.95	3.2
10	1	0	33.36	1.22	7.14	4.67	98.04	1.02	30.29	3.24	3.11	0.3	1.37	2.27	136.72	2.21	27.5	4.97	41.41	1.37	14.95	2.77	34.54	0.25	4.79	7.21	29.24	1.7	13.86	2.11	26.48	1.45	11.08	2.39	7.83	2.92	2.09	3.75	54.3	3.22	14.14	3.84
11	1	1	29.09	1.08	13.01	2.24	98.73	1.23	58.01	1.7	2.83	0.14	1.89	1.5	115.95	1.9	25.18	4.61	3.06	1.14	1.77	1.74	24.27	1.07	8.76	2.77	17.03	0.98	10.86	1.57	20.41	2.44	13.59	1.5	11.27	2.11	7.18	1.57	18.98	1.71	13.54	1.4
12	3	0	16.33	1.09	6.44	2.54	79.38	1.09	41.02	1.94	3.35	0.23	2.09	1.6	89.05	1.2	22.42	3.97	25.01	1.53	12.28	2.04	96.5	1.25	38.05	2.54	16.45	1.46	8.96	1.84	15.11	1.66	7.68	1.97	24.36	1.52	13.27	1.84	61.22	3.1	20.61	2.97
13	2	0	17.59	1.51	5.27	3.34	105.01	1.46	53.33	1.97	3.09	0.26	1.17	2.64	98.09	1.93	28.54	3.44	43.39	2.38	15.3	2.84	19.54	0.23	4.65	4.21	56.08	2.36	20.75	2.7	13.39	0.86	3.62	3.7	20.64	0.78	9.1	2.27	76.57	2.59	20.49	3.74
14	2	0	113.07	0.71	31.66	3.57	47.54	0.89	30.32	1.57	2.88	0.22	1.76	1.64	76.15	5.13	20.38	3.74	24.11	1.56	11.65	2.07	31.89	0.4	12.57	2.54	56.82	3.04	32.75	1.74	17.91	1.21	6.46	2.77	24.49	1.17	8.53	2.87	61.89	2.58	19.94	3.1
15	5	0	21.51	0.96	6.11	3.52	44.91	1.03	22.01	2.04	0.6	0.08	0.36	1.67	94.27	2.32	21.14	4.46	29.37	1.49	12.52	2.35	32.93	0.59	7.55	4.36	34.05	1.67	12.8	2.66	17.26	1.49	6.14	2.81	28.82	2.41	8.58	3.36	46.85	2.52	7.86	5.96
16	3	0	19.21	0.91	6.47	2.97	67.3	0.36	33.62	2	13.67	0.43	6.94	1.97	97.94	1.5	16.87	5.81	29.73	1.24	10.24	2.9	16.01	0.76	3.97	4.04	57.07	1.76	24.09	2.37	10.32	1.25	5.83	1.77	9.2	3.21	3.88	2.37	65.31	2.16	19.77	3.3
17	2	1	43.42	1.24	13.84	3.14	65.8	0.74	41.96	1.57	5.28	0.49	5.27	1	72.37	1.64	20.08	3.6	37.96	1.37	16.73	2.27	30.47	1.03	10.74	2.84	30.59	1.87	14.85	2.06	11.73	1.07	4.77	2.46	4.08	4.82	1.21	3.37	36.02	2.42	13.64	2.64
18	3	0	13.69	0.67	2.65	5.17	76.81	0.67	22.35	3.44	5.28	0.49	5.27	1	106.18	1.83	23.06	4.61	17.48	0.73	5.82	3	46.96	0.54	9.02	5.21	9.38	1.86	4.67	2.01	4.81	0.81	1.27	3.8	6.83	1.98	1.64	4.16	12.19	1.44	2.78	4.39
19	3	1	9.93	0.8	2.17	4.57	48.06	0.96	36	1.34	3.61	0.33	3.28	1.1	94.27	2.32	21.14	4.46	15.46	1.01	6.81	2.27	10.4	0.77	6.63	1.57	34.05	1.67	12.8	2.66	17.26	1.49	6.14	2.81	28.82	2.41	8.58	3.36	46.85	2.52	7.86	5.96
20	4	0	6.84	0.42	2.07	3.31	71.84	0.66	27.25	2.64	2.31	0.19	0.63	3.67					42.13	0.46	5.98	7.04	17.9	0.05	4.13	4.34	26.56	0.92	4.73	5.61	24.84	0.64	4.43	5.61	21.97	1.72	3.48	6.31	37.66	0.89	6.08	6.19
22	3	1	3.9	1.12	1.92	2.04	99.72	1.19	64.75	1.54	5.36	0.21	3.57	1.5	56.38	0.7	29.13	1.94	42.66	2.08	18.26	2.34	39.69	0.34	12.26	3.24	36.69	1.95	21.55	1.7	32.11	2.11	13	2.47	11.99	1.72	7.81	1.54	40.08	1.86	16.23	2.47
23	2	1	12.53	0.86	5.29	2.37	67.81	1.19	44.18	1.54	0.89	0.05	1.16	0.77	32.28	1.63	6.12	5.27	24.47	1.91	11.83	2.07	21.35	0.49	5.98	3.57	35.15	1.34	16.46	2.14	22.82	1.56	11.4	2	16.33	0.86	12.88	1.27	34.13	1.38	9.74	3.5
24	3	0	5.72	0.6	2.9	1.97	71.84	0.66	27.25	2.64	0.98	0.21	0.5	1.97	86.29	2.39	20.04	4.31	17.38	1.47	7.77	2.24	12.22	0.55	4.47	2.74	32.13	1.99	16.32	1.97	21.84	1.74	9.09	2.4	6.75	2.01	2.66	2.54	31.37	2.04	9.69	3.24
[truncated: 127 more columns]
